# Supplementary material for: The Long-Term DEHP Exposure Confers Multidrug Resistance of Triple-Negative Breast Cancer Cells through ABC Transporters and Intracellular ROS
Source: Antioxidants (Basel). 2021 Jun 11;10(6):949. doi: 10.3390/antiox10060949 (PMC8230873; doi:10.3390/antiox10060949)
Supplement: Supplementary file 1 [file antioxidants-10-00949-s001.zip]

Archive with 1 entries (1 files):
- antioxidants-1239184-supplementary.pdf
